# Supplementary material for: Urea Detection in Phosphate Buffer and Artificial Urine: A Simplified Kinetic Model of a pH-Sensitive EISCAP Urea Biosensor
Source: Sensors (Basel). 2025 Oct 26;25(21):6596. doi: 10.3390/s25216596 (PMC12608829; doi:10.3390/s25216596)
Supplement: Supplementary file 1 [file sensors-25-06596-s001.zip]

Archive with 2 entries (2 files):
- Supplementary InformationPoster.pdf
- SupplementaryWolframMathCode.pdf
